# Supplementary material for: Time-resolved proximity proteomics uncovers a membrane tension-sensitive caveolin-1 interactome at the rear of migrating cells
Source: eLife. 2024 Sep 24;13:e85601. doi: 10.7554/eLife.85601 (PMC11509677; doi:10.7554/eLife.85601)
Supplement: Figure 3—source data 1. [file elife-85601-fig3-data1.zip]

Archive with 10 entries (9 files):
- Figure 3 - Source Data 1/
- __MACOSX/._Figure 3 - Source Data 1
- Figure 3 - Source Data 1/originalWB_Fig3H.Tif
- __MACOSX/Figure 3 - Source Data 1/._originalWB_Fig3H.Tif
- Figure 3 - Source Data 1/.DS_Store
- __MACOSX/Figure 3 - Source Data 1/._.DS_Store
- Figure 3 - Source Data 1/Figure 3 - Source Data 1.tif
- __MACOSX/Figure 3 - Source Data 1/._Figure 3 - Source Data 1.tif
- Figure 3 - Source Data 1/originalWB_Fig3D.Tif
- __MACOSX/Figure 3 - Source Data 1/._originalWB_Fig3D.Tif
