# Supplementary material for: Time-resolved proximity proteomics uncovers a membrane tension-sensitive caveolin-1 interactome at the rear of migrating cells
Source: eLife. 2024 Sep 24;13:e85601. doi: 10.7554/eLife.85601 (PMC11509677; doi:10.7554/eLife.85601)
Supplement: Figure 6—source data 1. [file elife-85601-fig6-data1.zip]

Archive with 24 entries (23 files):
- Figure 6 - Source Data 1/
- __MACOSX/._Figure 6 - Source Data 1
- Figure 6 - Source Data 1/Original_Fig6A_ARHGAP29.tif
- __MACOSX/Figure 6 - Source Data 1/._Original_Fig6A_ARHGAP29.tif
- Figure 6 - Source Data 1/.DS_Store
- __MACOSX/Figure 6 - Source Data 1/._.DS_Store
- Figure 6 - Source Data 1/Original_Fig6A_pYAP.tif
- __MACOSX/Figure 6 - Source Data 1/._Original_Fig6A_pYAP.tif
- Figure 6 - Source Data 1/Original_Fig6A_GAPDH_blot3.tif
- __MACOSX/Figure 6 - Source Data 1/._Original_Fig6A_GAPDH_blot3.tif
- Figure 6 - Source Data 1/Original_Fig6A_Cav1.tif
- __MACOSX/Figure 6 - Source Data 1/._Original_Fig6A_Cav1.tif
- Figure 6 - Source Data 1/Original_Fig6A_GAPDH_blot2.tif
- __MACOSX/Figure 6 - Source Data 1/._Original_Fig6A_GAPDH_blot2.tif
- Figure 6 - Source Data 1/Original_Fig6A_GAPDH_blot1.tif
- __MACOSX/Figure 6 - Source Data 1/._Original_Fig6A_GAPDH_blot1.tif
- Figure 6 - Source Data 1/Figure 6 - Source Data 1.tif
- __MACOSX/Figure 6 - Source Data 1/._Figure 6 - Source Data 1.tif
- Figure 6 - Source Data 1/Original_Fig6A_Cavin1.tif
- __MACOSX/Figure 6 - Source Data 1/._Original_Fig6A_Cavin1.tif
- Figure 6 - Source Data 1/Original_Fig6A_pCav1.tif
- __MACOSX/Figure 6 - Source Data 1/._Original_Fig6A_pCav1.tif
- Figure 6 - Source Data 1/Original_Fig6A_YAP.tif
- __MACOSX/Figure 6 - Source Data 1/._Original_Fig6A_YAP.tif
