# Supplementary material for: Time-resolved proximity proteomics uncovers a membrane tension-sensitive caveolin-1 interactome at the rear of migrating cells
Source: eLife. 2024 Sep 24;13:e85601. doi: 10.7554/eLife.85601 (PMC11509677; doi:10.7554/eLife.85601)
Supplement: Figure 6—source data 2. [file elife-85601-fig6-data2.zip]

Archive with 14 entries (13 files):
- Figure 6 - Source Data 2/
- __MACOSX/._Figure 6 - Source Data 2
- Figure 6 - Source Data 2/.DS_Store
- __MACOSX/Figure 6 - Source Data 2/._.DS_Store
- Figure 6 - Source Data 2/Original_pMLCquantificationFig6A_Cav1.tif
- __MACOSX/Figure 6 - Source Data 2/._Original_pMLCquantificationFig6A_Cav1.tif
- Figure 6 - Source Data 2/Original_pMLCquantificationFig6A_GAPDH_blot1.tif
- __MACOSX/Figure 6 - Source Data 2/._Original_pMLCquantificationFig6A_GAPDH_blot1.tif
- Figure 6 - Source Data 2/Original_pMLCquantificationFig6A_pMLC.tif
- __MACOSX/Figure 6 - Source Data 2/._Original_pMLCquantificationFig6A_pMLC.tif
- Figure 6 - Source Data 2/Figure 6 - Source Data 2.tif
- __MACOSX/Figure 6 - Source Data 2/._Figure 6 - Source Data 2.tif
- Figure 6 - Source Data 2/Original_pMLCquantificationFig6A_GAPDH_blot2.tif
- __MACOSX/Figure 6 - Source Data 2/._Original_pMLCquantificationFig6A_GAPDH_blot2.tif
